# Supplementary material for: Montmorillonite/Poly(Pyrrole) for Low-Cost Supercapacitor Electrode Hybrid Materials
Source: Polymers (Basel). 2024 Mar 27;16(7):919. doi: 10.3390/polym16070919 (PMC11013034; doi:10.3390/polym16070919)
Supplement: Supplementary file 1 [file polymers-16-00919-s001.zip]

Archive with 1 entries (1 files):
- polymers-2805748-supplementary.pdf
